# Supplementary material for: Improving Cattle Health and Welfare in the Area Affected by the First Outbreak of Lumpy Skin Disease in Indonesia
Source: Vet Sci. 2025 Aug 27;12(9):823. doi: 10.3390/vetsci12090823 (PMC12474218; doi:10.3390/vetsci12090823)
Supplement: Supplementary file 1 [file vetsci-12-00823-s001.zip]

Archive with 3 entries (3 files):
- Supplementary Materials S1.pdf
- Supplementary Materials S2.xlsx
- Supplementary Materials S3.sav
