# Supplementary material for: Improving Cattle Health and Welfare in the Area Affected by the First Outbreak of Lumpy Skin Disease in Indonesia
Source: Vet Sci. 2025 Aug 27;12(9):823. doi: 10.3390/vetsci12090823 (PMC12474218; doi:10.3390/vetsci12090823)
Supplement: Supplementary file 1 [file vetsci-12-00823-s001.zip › Supplementary Materials S2.xlsx]

## Sheet: Radar chart
Asset	Variable	Clustering	Percent				Mean eigenvalue of dimension 1 and 2	Possession		Cluster	Financial	Human	Natural	Physical	Social	Mean
Financial	Having an insurance	Category value	no	yes			0.0454706			Cluster 1	0.732961	0.714669	0.54389	0.681465	0.766425	0.687882
		Cluster 1 (n=67)	0.238806	0.761194				0.721197		Cluster 2	0.486864	0.74713	0.400234	0.135563	0.581063	0.470171
		Cluster 2 (n=8)	0.5	0.5				0.473728		Cluster 3	0.789516	0.569981	0.545899	0.734214	0.746351	0.677192
		Cluster 3 (n=27)	0.185185	0.814815				0.772001		Mean	0.66978	0.67726	0.496674	0.51708	0.697946	0.611748
		Category weight	0	1
Financial	Having a cashloan	Category value	no	yes			0.00252174
		Cluster 1 (n=67)	0.776119	0.223881				0.0117637
		Cluster 2 (n=8)	0.75	0.25				0.0131362
		Cluster 3 (n=27)	0.666667	0.333333				0.0175149
		Category weight	0	1
Human	Age of householder	Category value	<40	40 - <50	50 - <60	>=60	0.240111
	Age of householder	Cluster 1 (n=67)	0.0597015	0.597015	0.298507	0.0447761		0.184015
		Cluster 2 (n=8)	0.25	0.625	0.125	0		0.193635
		Cluster 3 (n=27)	0.185185	0.222222	0.222222	0.37037		0.174478
		Category weight	1	0.9	0.8	0.7
Human	Education householder	Category value	Unschooled	Elementary school	Junior high school	≥Senior high school	0.0487171
	Education householder	Cluster 1 (n=67)	0.119403	0.253731	0.402985	0.223881		0.0246955
		Cluster 2 (n=8)	0.125	0.375	0.125	0.375		0.0250256
		Cluster 3 (n=27)	0.111111	0.518519	0.148148	0.222222		0.0211447
		Category weight	0	0.33	0.66	1
Human	Age of housewife	Category value	no housewife	<40	40 - <50	50 - <60	0.325709
	Age of housewife	Cluster 1 (n=67)	0	0.328358	0.552239	0.119403		0.265082
		Cluster 2 (n=8)	0	0.375	0.625	0		0.269862
		Cluster 3 (n=27)	0.222222	0.185185	0.185185	0.407407		0.1951
		Category weight	0	1	0.9	0.8
Human	Size of family	Category value	<4	4 - <7	>=7		0.21324
	Size of family	Cluster 1 (n=67)	0.253731	0.686567	0.0597015			0.112427
		Cluster 2 (n=8)	0.125	0.875	0			0.116607
		Cluster 3 (n=27)	1	0	0			0.0621904
		Category weight	0.33	0.66	1
Human	Family member earn money	Category value	one person	two persons	three persons or more		0.117971
	Family member earn money	Cluster 1 (n=67)	0.701493	0.268657	0.0298507			0.0457343
		Cluster 2 (n=8)	1	0	0			0.0344058
		Cluster 3 (n=27)	0.925926	0.037037	0.037037			0.0382672
		Category weight	0.33	0.66	1
Human	Cattle farming man power	Category value	one	two	three	four	0.115242
	Cattle farming man power	Cluster 1 (n=67)	0.358209	0.477612	0.134328	0.0298507		0.0467434
		Cluster 2 (n=8)	0.375	0	0.375	0.25		0.0636546
		Cluster 3 (n=27)	0.555556	0.296296	0.148148	0		0.0405503
		Category weight	0.25	0.5	0.75	1
Human	Cattle farm experience	Category value	0 – 5	>5 – 10	>10		0.0705235
	Cattle farm experience	Cluster 1 (n=67)	0.343284	0.567164	0.0895522			0.0359727
		Cluster 2 (n=8)	0.25	0.375	0.375			0.0439403
		Cluster 3 (n=27)	0.407407	0.333333	0.259259			0.0382501
		Category weight	0.33	0.66	1
Natural	Water source	Category value	rain/well	rain-purchase-well	purchase		0.0430715
	Water source	Cluster 1 (n=67)	0.80597	0.0895522	0.104478			0.0950071
		Cluster 2 (n=8)	1	0	0			0.0826685
		Cluster 3 (n=27)	0.851852	0.111111	0.037037			0.090323
		Category weight	0.5	0.75	1
Natural	Agricultural land ownership	Category value	no	yes			0.00642958
		Cluster 1 (n=67)	0.731343	0.268657				6.63072e-05
		Cluster 2 (n=8)	0.625	0.375				9.25538e-05
		Cluster 3 (n=27)	0.740741	0.259259				6.39878e-05
		Category weight	0	0.01
	Asset oil palm land	Category value	0 Ha	≤0.25 Ha	>0.25 - ≤0.50 Ha	≥0.50 Ha	0.170365
Natural	Asset oil palm land	Cluster 1 (n=67)	0.384615	0.192308	0.423077	0.147059		0.320284
		Cluster 2 (n=8)	0.166667	0.833333	0	0.0196078		0.192666
		Cluster 3 (n=27)	0.352941	0.0588235	0.588235	0.0980392		0.330705
		Category weight	0	0.33	0.66	1
Natural	Cattle feed source	Category value	All grass	Grass and others			0.0406414
	Cattle feed source	Cluster 1 (n=67)	0.880597	0.119403				0.128533
		Cluster 2 (n=8)	1	0				0.124807
		Cluster 3 (n=27)	1	0				0.124807
		Category weight	0.8	1
Physical	Cattle shelter roofing	Category value	tin	thatch/tarp	no shed		0.443716
	Cattle shelter roofing	Cluster 1 (n=67)	0.835821	0.164179	0			0.386876
		Cluster 2 (n=8)	0	0	1			0
		Cluster 3 (n=27)	1	0	0			0.421475
		Category weight	1	0.5	0
Physical	Cattle shelter flooring	Category value	wood/concrete	bare earth	no shed		0.399392
	Cattle shelter flooring	Cluster 1 (n=67)	0.537313	0.462687	0			0.16794
		Cluster 2 (n=8)	0	0	1			0
		Cluster 3 (n=27)	0.518519	0.481481	0			0.162066
		Category weight	1	0	0
Physical	Asset vehicle	Category value	<455	455 - ≤910	>910		0.140616
	Asset vehicle	Cluster 1 (n=67)	0.626866	0.313433	0.0597015			0.0520979
		Cluster 2 (n=8)	0.75	0.25	0			0.0453927
		Cluster 3 (n=27)	0.518519	0.259259	0.222222			0.0621131
		Category weight	0.33	0.66	1
Physical	Asset noncattle livestock and poultry	Category value	0.00	<38.00	≥38.00		0.0259753
	Asset noncattle livestock and poultry	Cluster 1 (n=67)	0.208955	0.641791	0.149254			0.00955705
		Cluster 2 (n=8)	0.125	0.625	0.25			0.0114343
		Cluster 3 (n=27)	0.259259	0.592593	0.148148			0.00903453
		Category weight	0	0.5	1
Physical	Asset cattle per capita	Category value	<455	455 - ≤910	>910		0.142458
	Asset cattle per capita	Cluster 1 (n=67)	0.41791	0.402985	0.179104			0.0649937
		Cluster 2 (n=8)	0.375	0.125	0.5			0.0787358
		Cluster 3 (n=27)	0.296296	0.259259	0.444444			0.0795254
		Category weight	0.33	0.66	1
Physical	Asset houselot	Category value	0	≤65	>65		0.12567
	Asset houselot	Cluster 1 (n=67)	0.0746269	0.880597	0.0447761			0.0477056
		Cluster 2 (n=8)	0.25	0.625	0.125			0.0430268
		Cluster 3 (n=27)	0.111111	0.666667	0.222222			0.0546372
		Category weight	0	0.5	1
Social	Vaccination	Category value	vaccine	no			0.022558
		Cluster 1 (n=67)	0.895522	0.104478				0.124406
		Cluster 2 (n=8)	1	0				0.090871
		Cluster 3 (n=27)	0.888889	0.111111				0.120944
		Category weight	1	0
Social	Distance from house to wet market	Category value	<5 km	5 - 10 km	>10 km		0.0950324
		Cluster 1 (n=67)	0.656716	0.238806	0.104478			0.524099
		Cluster 2 (n=8)	0.125	0.625	0.25			0.382822
		Cluster 3 (n=27)	0.62963	0.222222	0.148148			0.509515
		Category weight	1	0.66	0.33
Social	Distance from house to veterinary post	Category value	<5 km	5 - <10 km	≥10 km		0.0363195
		Cluster 1 (n=67)	0.223881	0.0597015	0.716418			0.117919
		Cluster 2 (n=8)	0.125	0.125	0.75			0.10737
		Cluster 3 (n=27)	0.222222	0.037037	0.740741			0.115892
		Category weight	1	0.66	0.33

## Sheet: Summary-asset-activity-outcome
Livelihood component	Variables	Categories
		Category label	1	2	3	4	5	6	7	8
Asset - Financial	Having an insurance	Category value	no	yes
		Frequency	25	77
		Percent	24.5098	75.4902
Asset - Financial	Having a cashloan	Category value	no	yes
		Frequency	76	26
		Percent	74.5098	25.4902
Asset - Human	Age of householder	Category value	<40	40 - <50	50 - <60	>=60
		Frequency	11	51	27	13
		Percent	10.7843	50	26.4706	12.7451
Asset - Human	Education of householder	Category value	Unschooling	Elementary school	Junior high school	≥Senior high school
		Frequency	12	34	32	24
		Percent	11.7647	33.3333	31.3725	23.5294
Asset - Human	Age of housewife	Category value	no housewife	<40	40 - <50	50 - <60
		Frequency	6	30	47	19
		Percent	5.88235	29.4118	46.0784	18.6275
Asset - Human	Size of family	Category value	<4	4 - <7	>=7
		Frequency	45	53	4
		Percent	44.1176	51.9608	3.92157
Asset - Human	Family member earn money	Category value	one person	two persons	three persons or more
		Frequency	80	19	3
		Percent	78.4314	18.6275	2.94118
Asset - Human	Cattle farming man power	Category value	one	two	three	four
		Frequency	42	40	16	4
		Percent	41.1765	39.2157	15.6863	3.92157
Asset - Human	Cattle farm experience	Category value	0 – 5	>5 – 10	>10
		Frequency	36	50	16
		Percent	35.2941	49.0196	15.6863
Asset - Natural	Drinking water source	Category value	rain/well	rain-purchase-well	purchase
		Frequency	85	9	8
		Percent	83.3333	8.82353	7.84314
Asset - Natural	Agricultural land ownership	Category value	no	yes
		Frequency	74	28
		Percent	72.549	27.451
Asset - Natural	Asset oil palm land per capita (Hectar)	Category value	0 Ha	≤0.25 Ha	>0.25 - ≤0.50 Ha	≥0.50 Ha
		Frequency	27	16	32	27
		Percent	26.4706	15.6863	31.3725	26.4706
Asset - Natural	Cattle feed source	Category value	All grass	Grass and others
		Frequency	94	8
		Percent	92.1569	7.84314
Asset - Physical	Asset houselot per capita (m2)	Category value	0	≤65	>65
		Frequency	10	82	10
		Percent	9.80392	80.3922	9.80392
Asset - Physical	Asset vehicle per capita USD	Category value	≤455	455 - ≤910	>910
		Frequency	62	30	10
		Percent	60.7843	29.4118	9.80392
Asset - Physical	Asset noncattle livestock and poultry per capita USD	Category value	0.00	<38.00	≥38.00
		Frequency	22	64	16
		Percent	21.5686	62.7451	15.6863
Asset - Physical	Asset cattle per capita USD	Category value	≤455	455 - ≤910	>910
		Frequency	39	35	28
		Percent	38.2353	34.3137	27.451
Asset - Physical	Cattle shed roofing	Category value	tin	thatch/tarp	no shed
		Frequency	83	11	8
		Percent	81.3725	10.7843	7.84314
Asset - Physical	Cattle shed flooring	Category value	wood/concrete	bare earth	no shed
		Frequency	50	44	8
		Percent	49.0196	43.1373	7.84314
Asset - Social	Received LSD vaccination	Category value	yes	no
		Frequency	92	10
		Percent	90.1961	9.80392
Asset - Social	Distance from house to wet market	Category value	<5 km	5 - 10 km	>10 km
		Frequency	62	27	13
		Percent	60.7843	26.4706	12.7451
Asset - Social	Distance from house to veterinary post	Category value	<5 km	5 - <10 km	≥10 km
		Frequency	22	6	74
		Percent	21.5686	5.88235	72.549
Activity	Type of cattle production	Category value	Breeding	Mix/fattening
		Frequency	92	10
		Percent	90.1961	9.80392
Activity	Cattle manure disposal	Category value	let to sit at the rear	used for fertilizer	no collection
		Frequency	17	77	8
		Percent	16.6667	75.4902	7.84314
Activity	Cattle sale frequency	Category value	no sale	once	>=twice
		Frequency	65	32	5
		Percent	63.7255	31.3725	4.90196
Activity	Use of veterinary service	Category value	yes	no
		Frequency	84	18
		Percent	82.3529	17.6471
Activity	Householder job	Category value	teacher	employee	fisherman	merchant	farmer	stockman	civil servant	driver
		Frequency	1	8	1	7	81	2	1	1
		Percent	0.980392	7.84314	0.980392	6.86275	79.4118	1.96078	0.980392	0.980392
Activity	Housewife job	Category value	teacher	housewife	employee	merchant	tailor	farmer	no wife
		Frequency	3	86	2	2	1	4	4
		Percent	2.94118	84.3137	1.96078	1.96078	0.980392	3.92157	3.92157
Activity	First child job	Category value	no job	employee	farmer	casual	no child	merchant
		Frequency	78	1	4	1	15	3
		Percent	76.4706	0.980392	3.92157	0.980392	14.7059	2.94118
Activity	Second child job	Category value	no job	teacher	employee	no child
		Frequency	70	1	2	29
		Percent	68.6275	0.980392	1.96078	28.4314
Activity	Third child job	Category value	no job	employee	no child
		Frequency	46	2	54
		Percent	45.098	1.96078	52.9412
Activity	Income source	Category value	agricultural	mixed
		Frequency	74	28
		Percent	72.549	27.451
Outcome	Income per capita per day USD	Category value	<1.25	1.25 - <2.50	>=250
		Frequency	24	44	34
		Percent	23.5294	43.1373	33.3333
Outcome	Family income year USD	Category value	<2000	2000 - <4000	>4000
		Frequency	36	40	26
		Percent	35.2941	39.2157	25.4902
Outcome	LSD case	Category value	no	case
		Frequency	96	6
		Percent	94.1176	5.88235
Outcome	Disease case in a year	Category value	no	disease
		Frequency	84	18
		Percent	82.3529	17.6471
